# Supplementary material for: Intratumoral co‐injection of NK cells and NKG2A‐neutralizing monoclonal antibodies
Source: EMBO Mol Med. 2023 Oct 2;15(11):e17804. doi: 10.15252/emmm.202317804 (PMC10630884; doi:10.15252/emmm.202317804)
Supplement: Supplementary file 4 — Source Data for Figure 1 [file EMMM-15-e17804-s004.zip]

Archive with 3 entries (3 files):
- Fig. 1B.xlsx
- Fig. 1C.xlsx
- Fig. 1D.xlsx
