# Supplementary material for: Intratumoral co‐injection of NK cells and NKG2A‐neutralizing monoclonal antibodies
Source: EMBO Mol Med. 2023 Oct 2;15(11):e17804. doi: 10.15252/emmm.202317804 (PMC10630884; doi:10.15252/emmm.202317804)
Supplement: Supplementary file 4 — Source Data for Figure 1 [file EMMM-15-e17804-s004.zip › Fig. 1B.xlsx]

## Sheet: Fig.1B
	CONTROL
		Mouse
	Day	1	2	3	4	5	6	7	8	9	10	11	12	13	14	15	16	17	18	19	20	21	22	23
	0	0	0	0	0	0	0	0	0	0	0	0	0	0	0	0	0	0	0	0	0	0	0	0
	6	32	48.668	13.5	17.1641	48.668	4	18.7977	45.5625	28.5333	29.6595	21.4375	44.0606	4	4	4	4	4	32	42.592	13.5	19.652	45.5625	25.3265
	11	76.5652	64.3938	45.5625	37.044	76.5652	72.3516	60.6437	95.0547	72.3516	80.9393	45.5625	108	26.3672	45.2594	33.2151	29.7737	25.3265	83.1875	260.83	228.267	164.255	202.612	92.5965
	14	116.304	116.304	352.484	90.181	171.5	74.4385	223.849	160.709	291.091	219.488	160.71	296.352	62.5	153.774	58.8245	110.722	60.0941	377.407	228.267	290.047	212.206	408.7	102.689
	18	256	463.43	442.368	376.786	507.538	361.471	500	219.488	246.519	296.352	237.276	1000.19	118.301	376.786	137.312	161.414	153.774	515.15	477.836	492.537	570.583	665.5	210.938
	21	409.356	1243.91	1085.87	507.538	668.226	654.669	1342.81	370.609	370.609	711.914	415.292	1687.5	142.445	592.984	352.484	341.899	366.935	470.596	864	1401.61	1372	1328.37	410.013
	25	1687.5	1687.5	1687.5	885.78	1687.5	1372		1085.87	1462.1		1176.32		329.252	1055.97	467.721	676.449	665.5	1687.5					1687.5
	28				1687.5				1687.5					500	1524.31	1067.12	1209.8	1189.63
	32													1687.5		1687.5		1687.5
	35
	38
	41
	45
	60
	anti-NKG2A/Qa1b
		Mouse
	Day	1	2	3	4	5	6	7	8	9	10	11	12	13	14	15	16	17	18	19	20	21	22	23	24
	0	0	0	0	0	0	0	0	0	0	0	0	0	0	0	0	0	0	0	0	0	0	0	0	0
	6	21.4375	38.3828	7.8125	45.5625	32	17.1641	13.5	13.5	13.5	13.5	13.5	4	4	4	4	4	4	21.4375	32	17.1641	32	45.5625	13.5	32
	11	60.6437	55.296	45.5625	48.668	28.5333	28.5333	62.5	55.296	78.732	39.7535	0	0	4	0	8.29068	41.1564	13.5	60.6437	140.506	90.181	57.0421	60.6437	48.668	19.652
	14	55.296	38.3828	47.0982	92.5965	37.044	70.304	128.024	219.488	131.072	164.255	21.4375	0	0	0	69.0942	108	0	55.296	171.5	186.624	92.5965	111.548	97.556	62.5
	18	323.607	215.184	265.721	178.956	223.849	171.5	329.252	340.736	358.459	352.484	53.5859	0	0	0	97.556	125.023	0	323.607	256	296.352	119.164	167.851	116.304	119.164
	21	603.975	537.658	346.577	352.484	570.583	395.727	256	275.684	307.062	389.344	102.689	0	0	0	252.179	447.224	18.7977	603.975	304.361	309.235	134.168	352.484	285.894	578.812
	25	1687.5	1687.5	683.816	811.117	1098.5	821.516	546.364	853.245	693.098	507.538	223.849	0	0	0	463.43	612.521	24.3136	1687.5	505.269	364.5	570.583	731.067	449.316	1687.5
	28			953.312	1524.31		896.807	693.098	1314.04	770.399	930.433	246.519	0	0	0	730.102	1149.98	41.8701			485.149	603.975	647.514	750.562
	32						1687.5						0	0	0	1687.5		137.312			790.583	1687.5	1687.5	1687.5
	35												0	0	0			265.721			1024.19
	38												0	0	0			354.27			1524.31
	41												0	0	0			522.839
	45												0	0	0
	60												0	0	0
	NK
		Mouse
	Day	1	2	3	4	5	6	7	8	9	10	11	12	13	14	15	16	17	18	19	20	21	22	23	24
	0	0	0	0	0	0	0	0	0	0	0	0	0	0	0	0	0	0	0	0	0	0	0	0	0
	6	13.5	62.5	32	45.5625	21.4375	7.8125	13.5	13.5	13.5	13.5	13.5	13.5	4	4	4	4	4	13.5	32	13.5	13.5	29.6595	32	4
	11	21.4375	28.5333	38.3828	42.592	50.2723	55.296	13.5	13.5	64.3938	4	13.5	32	13.033	24.6146	24.5139	0	6.912	62.5	26.3672	42.592	22.3694	21.4375	62.5	72.3516
	14	14.8955	60.6437	23.328	90.181	119.164	90.181	28.5333	9.30481	143.748	0	7.8125	78.732	4	44.3583	21.4375	0	38.3828	275.684	41.1564	97.556	50.2723	85.477	140.506	128.024
	18	18.7977	139.543	122.07	232.742	323.607	265.721	41.1564	42.592	219.488	0	21.4375	119.164	87.808	0	148.704	0	55.296	693.098	72.3516	190.539	128.024	182.763	228.267	376.786
	21	85.477	538.446	587.12	488.834	864	463.43	119.164	34.4605	421.954	30.8149	70.304	500	256	0	260.83	0	83.1875	1386.75	140.506	202.612	178.956	349.522	260.83	612.521
	25	140.506	1372	800.807	1687.5	1687.5	515.15	358.459	147.04	702.464	150.381	164.255	1687.5	251.23	0	467.004	0	186.624	1687.5	370.609	435.492	500	578.812	629.856
	28	157.216		1085.87			1738.63	896.807	470.596		500	334.961		415.292	0	1230.19	0	864		470.596	665.5	554.359	864	711.914
	32													1176.32	0		0			1342.81	1314.04	1243.91	1687.5
	35													1687.5	0		0			1687.5	1687.5	1687.5
	38														0		0
	41														0		0
	45														0		0
	60														0		0
	NK + anti-NKG2A/Qa1b
		Mouse
	Day	1	2	3	4	5	6	7	8	9	10	11	12	13	14	15	16	17	18	19	20	21	22	23	24
	0	0	0	0	0	0	0	0	0	0	0	0	0	0	0	0	0	0	0	0	0	0	0	0	0
	6	19.652	28.5333	32	4	21.4375	4	13.5	13.5	13.5	13.5	13.5	13.5	4	4	4	4	4	4	18.7977	18.7977	30.8149	37.044	24.3136	39.7535
	11	6.912	23.328	17.9685	22.3694	16.384	15.6279	27.436	55.296	0	0	0	41.1564	0	0	0	7.8125	0	0	34.4605	4	18.7977	45.5625	41.1564	39.7535
	14	16.384	38.3828	19.652	17.9685	13.5	14.1863	97.556	97.556	19.652	0	7.8125	150.381	0	0	0	0.5	0	7.8125	39.3389	0	53.5859	76.5652	45.5625	110.722
	18	57.0421	153.774	39.7535	57.0421	18.7977	42.592	153.774	131.072	30.8149	0	47.0982	223.849	0	0	0	0	0	42.447	113.49	0	53.5859	194.508	194.508	128.024
	21	76.5652	228.267	80.9393	60.6437	39.7535	97.556	186.624	68.2955	538.446	0	15.6279	301.675	0	0	0	7.8125	0	102.689	164.255	0	202.612	747.616	358.459	131.072
	25	164.255	638.644	150.381	76.5652	137.312	160.709	198.533	140.506	307.062	0	15.6279	415.292	0	0	0	16.384	0	137.312	157.216	0	329.252	660.07	456.337	219.488
	28	219.488	832.004	307.062	235.455	137.312	389.344	346.577	164.255	612.521	0	85.477	1036.34	0	0	0	60.6437	0	329.252	194.508	0	554.359	1203.05	1687.5	186.624
	32	421.954	1024.19	530.604	383.03	140.506	821.516	329.252	415.292	1687.5	0	182.763	1687.5	0	0	0	110.722	0	864	370.609	0	780.448	1687.5		383.03
	35	515.15	1136.96	693.098	621.149	202.612	1314.04	376.786	1098.5		0	296.352		0	0	0	215.184	0	1687.5	456.337	0	1000.19			340.736
	38	1462.1	1357.35	1098.5	896.807	554.359	1687.5	647.514	1687.5		0	656.466		0	0	0	219.488	0		721.448	0	1687.5			456.337
	41	1687.5	1687.5	1687.5	1215.21	1098.5		1687.5			0	1012.14		0	0	0	275.684	0			0				896.807
	45				1687.5	1687.5					0	1687.5		0	0	0	747.616	0			0				1687.5
	60										0			0	0	0	1687.5	0			0
