# Supplementary material for: Intratumoral co‐injection of NK cells and NKG2A‐neutralizing monoclonal antibodies
Source: EMBO Mol Med. 2023 Oct 2;15(11):e17804. doi: 10.15252/emmm.202317804 (PMC10630884; doi:10.15252/emmm.202317804)
Supplement: Supplementary file 4 — Source Data for Figure 1 [file EMMM-15-e17804-s004.zip › Fig. 1C.xlsx]

## Sheet: Fig.1C
	Day	Control																								Anti-NKG2A/Qa1b
	0	0	0	0	0	0	0	0	0	0	0	0	0	0	0	0	0	0	0	0	0	0	0	0		0	0	0	0	0	0	0	0	0	0	0	0	0	0	0	0	0	0	0	0	0	0	0	0
	6	32	48.668	13.5	17.1641	48.668	4	18.7977	45.5625	28.5333	29.6595	21.4375	44.0606	4	4	4	4	4	32	42.592	13.5	19.652	45.5625	25.3265		21.4375	38.3828	7.8125	45.5625	32	17.1641	13.5	13.5	13.5	13.5	13.5	4	4	4	4	4	4	21.4375	32	17.1641	32	45.5625	13.5	32
	11	76.5652	64.3938	45.5625	37.044	76.5652	72.3516	60.6437	95.0547	72.3516	80.9393	45.5625	108	26.3672	45.2594	33.2151	29.7737	25.3265	83.1875	260.83	228.267	164.255	202.612	92.5965		60.6437	55.296	45.5625	48.668	28.5333	28.5333	62.5	55.296	78.732	39.7535	0	0	4	0	8.29068	41.1564	13.5	60.6437	140.506	90.181	57.0421	60.6437	48.668	19.652
	14	116.304	116.304	352.484	90.181	171.5	74.4385	223.849	160.709	291.091	219.488	160.71	296.352	62.5	153.774	58.8245	110.722	60.0941	377.407	228.267	290.047	212.206	408.7	102.689		55.296	38.3828	47.0982	92.5965	37.044	70.304	128.024	219.488	131.072	164.255	21.4375	0	0	0	69.0942	108	0	55.296	171.5	186.624	92.5965	111.548	97.556	62.5
	18	256	463.43	442.368	376.786	507.538	361.471	500	219.488	246.519	296.352	237.276	1000.19	118.301	376.786	137.312	161.414	153.774	515.15	477.836	492.537	570.583	665.5	210.938		323.607	215.184	265.721	178.956	223.849	171.5	329.252	340.736	358.459	352.484	53.5859	0	0	0	97.556	125.023	0	323.607	256	296.352	119.164	167.851	116.304	119.164
	21	409.356	1243.91	1085.87	507.538	668.226	654.669	1342.81	370.609	370.609	711.914	415.292	1687.5	142.445	592.984	352.484	341.899	366.935	470.596	864	1401.61	1372	1328.37	410.013		603.975	537.658	346.577	352.484	570.583	395.727	256	275.684	307.062	389.344	102.689	0	0	0	252.179	447.224	18.7977	603.975	304.361	309.235	134.168	352.484	285.894	578.812
	25	1687.5	1687.5	1687.5	885.78	1687.5	1372		1085.87	1462.1		1176.32		329.252	1055.97	467.721	676.449	665.5	1687.5					1687.5		1687.5	1687.5	683.816	811.117	1098.5	821.516	546.364	853.245	693.098	507.538	223.849	0	0	0	463.43	612.521	24.3136	1687.5	505.269	364.5	570.583	731.067	449.316	1687.5
	28				1687.5				1687.5					500	1524.31	1067.12	1209.8	1189.63										953.312	1524.31		896.807	693.098	1314.04	770.399	930.433	246.519	0	0	0	730.102	1149.98	41.8701			485.149	603.975	647.514	750.562
[truncated: 48 more columns]
