# Supplementary material for: Intratumoral co‐injection of NK cells and NKG2A‐neutralizing monoclonal antibodies
Source: EMBO Mol Med. 2023 Oct 2;15(11):e17804. doi: 10.15252/emmm.202317804 (PMC10630884; doi:10.15252/emmm.202317804)
Supplement: Supplementary file 4 — Source Data for Figure 1 [file EMMM-15-e17804-s004.zip › Fig. 1D.xlsx]

## Sheet: Fig1.D
	Day	Control	Anti-NKG2A/Qa1b	NK	NK + Anti-NKG2A/Qa1b
	21	1
	21	1
	21	1
	21	1
	21	1
	21	1
	21	1
	25	1
	25	1
	25	1
	25	1
	25	1
	25	1
	25	1
	25	1
	28	1
	28	1
	28	1
	28	1
	32	1
	32	1
	32	1
	25		1
	25		1
	25		1
	25		1
	25		1
	25		1
	28		1
	28		1
	28		1
	28		1
	28		1
	28		1
	28		1
	32		1
	32		1
	32		1
	32		1
	32		1
	32		1
	38		1
	41		1
	60		0
	60		0
	60		0
	21			1
	25			1
	25			1
	25			1
	25			1
	25			1
	25			1
	28			1
	28			1
	28			1
	28			1
	28			1
	28			1
	28			1
	28			1
	28			1
	28			1
	32			1
	35			1
	35			1
	36			1
	35			1
	60			0
	60			0
	28				1
	32				1
	35				1
	38				1
	38				1
	38				1
	41				1
	41				1
	41				1
	45				1
	45				1
	45				1
	52				1
	60				0
	60				0
	60				0
	60				0
	60				0
	60				0
