# Supplementary material for: Intratumoral co‐injection of NK cells and NKG2A‐neutralizing monoclonal antibodies
Source: EMBO Mol Med. 2023 Oct 2;15(11):e17804. doi: 10.15252/emmm.202317804 (PMC10630884; doi:10.15252/emmm.202317804)
Supplement: Supplementary file 5 — Source Data for Figure 2 [file EMMM-15-e17804-s001.zip]

Archive with 4 entries (4 files):
- Fig. 2B.xlsx
- Fig. 2C.xlsx
- Fig. 2E.xlsx
- Fig. 2F.xlsx
