# Supplementary material for: Intratumoral co‐injection of NK cells and NKG2A‐neutralizing monoclonal antibodies
Source: EMBO Mol Med. 2023 Oct 2;15(11):e17804. doi: 10.15252/emmm.202317804 (PMC10630884; doi:10.15252/emmm.202317804)
Supplement: Supplementary file 5 — Source Data for Figure 2 [file EMMM-15-e17804-s001.zip › Fig. 2B.xlsx]

## Sheet: Fig. 2B
	Days	Control						Anti-NKG2A/Qa1b						Syng NK						Syng NK + Anti-NKG2A/Qa1b						Allo NK						Allo NK + Anti-NKG2A/Qa1b
	0	0	0	0	0	0	0	0	0	0	0	0		0	0	0	0	0	0	0	0	0	0	0	0	0	0	0	0	0	0	0	0	0	0	0	0
	6	13.5	13.5	13.5	13.5	13.5	13.5	13.5	13.5	13.5	13.5	13.5		13.5	13.5	13.5	13.5	13.5	13.5	13.5	13.5	13.5	13.5	13.5	13.5	13.5	13.5	13.5	13.5	13.5	13.5	13.5	13.5	13.5	13.5	13.5	13.5
	8	18.7977	45.5625	28.5333	29.6595	21.4375	44.0606	22.3694	37.044	22.3694	25.3265	7.8125		10.3984	23.328	45.5625	24.3136	13.5	22.3694	25.3265	21.4375	13.5	4	4	32	28.5333	41.1564	7.8125	7.8125	25.3265	13.5	7.8125	4	13.5	22.3694	4	4
	11	60.6437	95.0547	72.3516	80.9393	45.5625	108	62.5	55.296	78.732	39.7535	0		13.5	13.5	64.3938	4	13.5	32	27.436	55.296	0	0	0	41.1564	32	108	4	7.8125	58.8245	108	4	0	34.4605	33.2151	0	0
	15	223.849	160.709	291.091	219.488	160.71	296.352	128.024	219.488	131.072	164.255	21.4375		28.5333	9.30481	143.748	0	7.8125	78.732	97.556	97.556	19.652	0	7.8125	150.381	62.5	122.07	19.652	45.5625	178.956	275.684	0	30.8149	105.322	78.732	14.8955	0
	17	500	219.488	246.519	296.352	237.276	1000.19	256	275.684	307.062	389.344	53.5859		41.1564	42.592	219.488	0	21.4375	119.164	153.774	131.072	30.8149	0	47.0982	223.849	83.1875	194.508	57.0421	119.164	874.845	864	0	47.0982	157.216	164.255	25.3265	0
	22	1342.81	370.609	370.609	711.914	415.292	1687.5	329.252	340.736	358.459	352.484	102.689		119.164	34.4605	421.954	30.8149	70.304	500	186.624	68.2955	538.446	0	15.6279	301.675	419.281	621.149	538.446	223.849	1687.5	1687.5	0	100.101	47.0982	143.748	92.5965	0
	25		1085.87	1462.1		1176.32		546.364	853.245	693.098	507.538	223.849		358.459	147.04	702.464	150.381	164.255	1687.5	198.533	140.506	307.062	0	15.6279	415.292	941.827	1098.5	949.856	853.245			0	153.774	35.7367	515.15	389.344	0
	29		1687.5					693.098	1314.04	770.399	930.433	246.519		896.807	470.596	1687.5	500	334.961		346.577	164.255	612.521	0	85.477	1036.34	1687.5	1687.5					0	143.748	134.168	674.616	621.149	0
