# Supplementary material for: Intratumoral co‐injection of NK cells and NKG2A‐neutralizing monoclonal antibodies
Source: EMBO Mol Med. 2023 Oct 2;15(11):e17804. doi: 10.15252/emmm.202317804 (PMC10630884; doi:10.15252/emmm.202317804)
Supplement: Supplementary file 5 — Source Data for Figure 2 [file EMMM-15-e17804-s001.zip › Fig. 2C.xlsx]

## Sheet: Fig. 2C
		Control	Anti-Qa1b/NKG2A	Syng NK	Syng NK + Anti-NKG2A/Qa1b	Allo NK	Allo NK + Anti-NKG2A/Qa1b
	22	1
	22	1
	22	1
	25	1
	25	1
	29	1
	29		1
	29		1
	32		1
	32		1
	39		1
	25			1
	25			1
	32			1
	36			1
	39			1
	32				1
	32				1
	39				1
	43				1
	46				1
	70				0
	22					1
	22					1
	25					1
	25					1
	29					1
	29					1
	32						1
	32						1
	43						1
	46						1
	64						1
	70						0
