# Supplementary material for: Intratumoral co‐injection of NK cells and NKG2A‐neutralizing monoclonal antibodies
Source: EMBO Mol Med. 2023 Oct 2;15(11):e17804. doi: 10.15252/emmm.202317804 (PMC10630884; doi:10.15252/emmm.202317804)
Supplement: Supplementary file 5 — Source Data for Figure 2 [file EMMM-15-e17804-s001.zip › Fig. 2E.xlsx]

## Sheet: Fig. 2E
	Day	Control						Allo NK						Anti-NKG2A/Qa1b						Allo NK + Anti-NKG2A/Qa1b
	0	0	0	0	0	0	0	0	0	0	0	0		0	0	0	0	0		0	0	0	0	0	0
	6	62.5	62.5	62.5	32	38.3828	62.5	83.1875	62.5	62.5	45.5625	83.1875		45.5625	32	83.1875	72.3516	32		62.5	62.5	45.5625	83.1875	62.5	72.3516
	10	182.763	190.539	241.868	237.276	87.808	215.184	48.668	45.5625	90.181	108	182.763		140.506	97.556	119.164	190.539	232.742		37.044	17.1641	27.436	153.774	134.168	87.808
	13	380.524	421.954	578.812	323.607	228.267	358.459	28.5333	140.506	500	206.747	246.519		471.317	383.03	334.961	629.856	364.5		87.808	14.1863	41.1564	275.684	131.072	178.956
	17	760.438	988.328	790.583	389.344	358.459	874.845	550.328	223.849	896.807	595.508	485.149		1285.68	1012.14	750.562	1492.99	770.399		60.6437	45.5625	55.296	800.807	515.15	587.12
	20	1073.34	1257.73	919.133	603.975		1136.96		647.514	1060.91	603.975	587.12		1653.97		953.312		1054.73		70.304	87.808	137.312	1342.81	683.816	364.5
	24	1687.5	1687.5	1687.5	1342.81				1524.31		1687.5	1653.97				1687.5		1687.5		90.181	265.721	265.721		1687.5	376.786
