# Supplementary material for: Intratumoral co‐injection of NK cells and NKG2A‐neutralizing monoclonal antibodies
Source: EMBO Mol Med. 2023 Oct 2;15(11):e17804. doi: 10.15252/emmm.202317804 (PMC10630884; doi:10.15252/emmm.202317804)
Supplement: Supplementary file 5 — Source Data for Figure 2 [file EMMM-15-e17804-s001.zip › Fig. 2F.xlsx]

## Sheet: Fig. 2F
		Control	Allo NK	Anti-NKG2A/Qa1b	Allo NK + Anti-NKG2A/Qa1b
	17	1
	20	1
	24	1
	24	1
	24	1
	28	1
	20		1
	24		1
	24		1
	24		1
	24		1
	17			1
	17			1
	20			1
	24			1
	24			1
	20				1
	24				1
	31				1
	31				1
	38				1
	38				1
