# Supplementary material for: Intratumoral co‐injection of NK cells and NKG2A‐neutralizing monoclonal antibodies
Source: EMBO Mol Med. 2023 Oct 2;15(11):e17804. doi: 10.15252/emmm.202317804 (PMC10630884; doi:10.15252/emmm.202317804)
Supplement: Supplementary file 6 — Source Data for Figure 3 [file EMMM-15-e17804-s008.zip]

Archive with 5 entries (5 files):
- Fig. 3B.xlsx
- Fig. 3C.xlsx
- Fig. 3D.xlsx
- Fig. 3E.xlsx
- Fig. 3F.xlsx
