# Supplementary material for: Intratumoral co‐injection of NK cells and NKG2A‐neutralizing monoclonal antibodies
Source: EMBO Mol Med. 2023 Oct 2;15(11):e17804. doi: 10.15252/emmm.202317804 (PMC10630884; doi:10.15252/emmm.202317804)
Supplement: Supplementary file 6 — Source Data for Figure 3 [file EMMM-15-e17804-s008.zip › Fig. 3B.xlsx]

## Sheet: Fig. 3B
	Mice	Control	NK	Anti-NKG2A/Qa1b	NK + anti-NKG2A/Qa1b
	1	0.1812	0.169	0.1137	0.04
	2	0.267	0.245	0.222	0.1033
	3	0.1389	0.2968	0.2525	0.084
	4	0.1551	0.1856	0.3847	0.05
	5	0.2039	0.2714	0.3229	0
