# Supplementary material for: Intratumoral co‐injection of NK cells and NKG2A‐neutralizing monoclonal antibodies
Source: EMBO Mol Med. 2023 Oct 2;15(11):e17804. doi: 10.15252/emmm.202317804 (PMC10630884; doi:10.15252/emmm.202317804)
Supplement: Supplementary file 6 — Source Data for Figure 3 [file EMMM-15-e17804-s008.zip › Fig. 3C.xlsx]

## Sheet: Fig. 3C
	Mice	Control	NK	Anti-NKG2A/Qa1b	NK + anti-NKG2A/Qa1b
	1	34370.9	10852.3	33626.9	163035
	2	114389	63992.6	131367	223399
	3	74741	53855.8	19774.5	119187
	4	61399.3	131224	78075.3	163405
	5	44468.8	133354	97891.4
