# Supplementary material for: Intratumoral co‐injection of NK cells and NKG2A‐neutralizing monoclonal antibodies
Source: EMBO Mol Med. 2023 Oct 2;15(11):e17804. doi: 10.15252/emmm.202317804 (PMC10630884; doi:10.15252/emmm.202317804)
Supplement: Supplementary file 6 — Source Data for Figure 3 [file EMMM-15-e17804-s008.zip › Fig. 3D.xlsx]

## Sheet: Fig. 3D
	Mice	Control	NK	Anti-NKG2A/Qa1b	NK + anti-NKG2A/Qa1b
	1	5464.97	2051.09	8070.46	45812.9
	2	19560.5	7359.14	15764	34403.4
	3	15620.9	5924.14	5892.81	24433.4
	4	10990.5	18633.8	13585.1	45263.2
	5	9694.2	18002.8	11159.6
