# Supplementary material for: Intratumoral co‐injection of NK cells and NKG2A‐neutralizing monoclonal antibodies
Source: EMBO Mol Med. 2023 Oct 2;15(11):e17804. doi: 10.15252/emmm.202317804 (PMC10630884; doi:10.15252/emmm.202317804)
Supplement: Supplementary file 6 — Source Data for Figure 3 [file EMMM-15-e17804-s008.zip › Fig. 3E.xlsx]

## Sheet: Fig. 3E
	cDC1 tumor
	Mice	Control	NK	Anti-NKG2A/Qa1b	NK + anti-NKG2A/Qa1b
	1	2747.86	1433.64	932.632	2964.27
	2	3070.55	1956.41	2446.93	7737.53
	3	3168.82	1342.19	1001.16	9918.5
	4	4781.52	2982.11	2835.77	6212.45
	5	1562.86	2011.67	2216.15
	cDC2 tumor
	Mice	Control	NK	Anti-NKG2A/Qa1b	NK + anti-NKG2A/Qa1b
	1	63806.3	40732.2	21072.2	177759
	2	119752	47597.7	68913.4	21711.7
	3	82698.4	33800.8	70510.4	211432
	4	131084	78976.7	90483.6	130257
	5	35109.4	62880.8	46514.8
