# Supplementary material for: Intratumoral co‐injection of NK cells and NKG2A‐neutralizing monoclonal antibodies
Source: EMBO Mol Med. 2023 Oct 2;15(11):e17804. doi: 10.15252/emmm.202317804 (PMC10630884; doi:10.15252/emmm.202317804)
Supplement: Supplementary file 6 — Source Data for Figure 3 [file EMMM-15-e17804-s008.zip › Fig. 3F.xlsx]

## Sheet: Fig. 3F
	cDC1 tumor dLN
	Mice	Control	NK	Anti-NKG2A/Qa1b	NK + anti-NKG2A/Qa1b
	1	1092.17	2458.1	1089.31	3626.54
	2	674.244	3505.23	657.65	3988.03
	3	2362.58	1573.58	2754.59	5076.08
	4	701.026	2344.51	3889.64	5642.21
	5	857.17	891.458	3202.67	4801.98
	cDC2 tumor LN
	Mice	Control	NK	Anti-NKG2A/Qa1b	NK + anti-NKG2A/Qa1b
	1	2453.83	5846.3	659.179	3064.49
	2	1813.74	2720.76	1787.15	1991.02
	3	1956.58	1292.68	2095.04	4394.22
	4	1268.15	1207.78	2793.59	2582.59
	5	1724.67	629.801	2216.4	480.198
