# Supplementary material for: Intratumoral co‐injection of NK cells and NKG2A‐neutralizing monoclonal antibodies
Source: EMBO Mol Med. 2023 Oct 2;15(11):e17804. doi: 10.15252/emmm.202317804 (PMC10630884; doi:10.15252/emmm.202317804)
Supplement: Supplementary file 7 — Source Data for Figure 4 [file EMMM-15-e17804-s009.zip › Fig. 4B.xlsx]

## Sheet: Fig. 4B
	Day	Control						Syng NK anti-NKG2A/Qa1b rIgG						Syng NK anti-NKG2A/Qa1b anti-CD8b						Syng NK anti-NKG2A/Qa1b anti-CD4						Allo NK anti-NKG2A/Qa1b rIgG						Allo NK anti-NKG2A/Qa1b anti-NK1.1
	0	0	0	0	0	0	0	0	0	0	0	0	0	0	0	0	0	0	0	0	0	0	0	0	0	0	0	0	0	0	0	0	0	0	0	0	0
	7	17.1641	21.4375	13.5	13.5	21.4375	17.1641	7.8125	15.6279	15.6279	13.5	13.5	4	17.1641	27.436	15.6279	13.5	13.5	53.5859	10.976	20.5318	15.6279	21.4375	17.1641	13.5	17.1641	17.1641	15.6279	26.3672	17.1641	7.8125	13.5	17.1641	21.4375	21.4375	17.1641	13.5
	11	50.2723	68.2955	62.5	55.296	100.101	95.0547	12.1945	2.67969	9.30481	17.1641	12.8362	9.30481	128.024	74.4385	100.101	95.0547	140.506	108	66.3255	2.4565	28.5333	13.5	0.976562	28.5333	24.3136	10.3984	66.3255	45.5625	15.6279	18.7977	18.7977	37.044	34.4605	12.8362	20.5318	29.6595
	14	110.722	125.023	160.709	97.556	140.506	215.184	20.5318	0	12.1945	29.6595	20.5318	9.30481	186.624	116.304	167.851	198.533	265.721	260.83	78.732	0	37.044	17.1641	0	24.3136	27.436	14.8955	80.9393	41.1564	55.296	23.328	24.3136	58.8245	39.7535	20.5318	6.48893	57.0421
	18	270.672	182.763	215.184	260.83	485.149	329.252	66.3255	0	33.2151	92.5965	108	27.436	428.688	246.519	750.562	463.43	546.364	470.596	147.04	0	202.612	19.652	0	39.7535	48.668	60.6437	147.04	119.164	74.4385	90.181	134.168	178.956	68.2955	45.5625	83.1875	190.539
	21	408.7	530.604	312.513	383.03	874.845	587.12	102.689	0	57.0421	256	246.519	53.5859	832.004	530.604		1687.5	1687.5	731.067	251.23	0	329.252	24.3136	0	134.168	78.732	70.304	246.519	270.672	175.201	219.488	210.938	256	72.3516	100.101	134.168	301.675
	25	770.399	800.807	919.133	825.7	1431.64	1524.31	116.304	0	131.072	376.786	456.337	125.023	1687.5	1687.5				1687.5	408.7	0	538.446	41.1564	0	280.758	147.04	178.956	232.742	477.836	587.12	334.961	435.492	223.849	210.938	223.849	280.758	721.448
