# Supplementary material for: Intratumoral co‐injection of NK cells and NKG2A‐neutralizing monoclonal antibodies
Source: EMBO Mol Med. 2023 Oct 2;15(11):e17804. doi: 10.15252/emmm.202317804 (PMC10630884; doi:10.15252/emmm.202317804)
Supplement: Supplementary file 7 — Source Data for Figure 4 [file EMMM-15-e17804-s009.zip › Fig. 4C.xlsx]

## Sheet: Fig. 4C
	Days	Control	Syng NK anti-NKG2A/Qa1b rIgG	Syng NK anti-NKG2A/Qa1b anti-CD8b	Syng NK anti-NKG2A/Qa1b anti-CD4	Allo NK anti-NKG2A/Qa1b rIgG	Allo NK anti-NKG2A/Qa1b anti-NK1.1
	28	1
	28	1
	28	1
	32	1
	32	1
	32	1
	39		1
	46		1
	46		1
	53		1
	60		0
	18			1
	21			1
	21			1
	25			1
	25			1
	25			1
	28				1
	39				1
	39				1
	46				1
	60				0
	60				0
	28					1
	32					1
	32					1
	39					1
	46					1
	53					1
	32						1
	39						1
	39						1
	39						1
	46						1
	53						1
