# Supplementary material for: Intratumoral co‐injection of NK cells and NKG2A‐neutralizing monoclonal antibodies
Source: EMBO Mol Med. 2023 Oct 2;15(11):e17804. doi: 10.15252/emmm.202317804 (PMC10630884; doi:10.15252/emmm.202317804)
Supplement: Supplementary file 7 — Source Data for Figure 4 [file EMMM-15-e17804-s009.zip › Fig. 4D.xlsx]

## Sheet: Fig. 4D
	Day	Control WT						NK + anti-NKG2A/Qa1b WT						Control BATF3 KO						NK + anti-NKG2A/Qa1b BATF3 KO
	0	0	0	0	0	0	0	0	0	0	0	0	0	0	0	0	0	0	0	0	0	0	0	0	0
	5	32	42.592	13.5	19.652	45.5625	25.3265	18.7977	18.7977	30.8149	37.044	24.3136	39.7535	41.1564	29.6595	53.5859	34.4605	57.0421	30.8149	32	33.2151	45.5625	34.4605	39.7535	53.5859
	10	83.1875	260.83	228.267	164.255	202.612	92.5965	34.4605	4	18.7977	45.5625	41.1564	39.7535	215.184	251.23	123.246	127.42	332.098	90.181	402.179	333.241	228.712	232.742	220.79	228.267
	13	377.407	228.267	290.047	212.206	408.7	102.689	39.3389	0	53.5859	76.5652	45.5625	110.722	485.149	256	171.5	137.312	612.521	260.83	515.15	275.684	228.267	246.519	402.179	370.609
	17	515.15	477.836	492.537	570.583	665.5	210.938	113.49	0	53.5859	194.508	194.508	128.024	506.781	477.836	346.577	379.899	591.304	421.954	1230.19	842.58	755.489	429.365	887.979	627.235
	20	470.596	864	1401.61	1372	1328.37	410.013	164.255	0	202.612	747.616	358.459	131.072	1687.5	1492.99	919.133	428.688	1687.5	790.583		1687.5	1687.5	693.098	1687.5	760.438
	24	1687.5					1687.5	157.216	0	329.252	660.07	456.337	219.488			1401.61	621.149		1230.19				1687.5		1687.5
