# Supplementary material for: Intratumoral co‐injection of NK cells and NKG2A‐neutralizing monoclonal antibodies
Source: EMBO Mol Med. 2023 Oct 2;15(11):e17804. doi: 10.15252/emmm.202317804 (PMC10630884; doi:10.15252/emmm.202317804)
Supplement: Supplementary file 7 — Source Data for Figure 4 [file EMMM-15-e17804-s009.zip › Fig. 4E.xlsx]

## Sheet: Fig. 4E
	Day	Control WT	NK + anti-NKG2A/Qa1b WT	Control BATF3 KO	NK+anti-NKG2A/Qa1b BATF3 KO
	20	1
	20	1
	20	1
	20	1
	24	1
	24	1
	27		1
	31		1
	38		1
	45		1
	45		1
	60		0
	20			1
	20			1
	20			1
	24			1
	24			1
	27			1
	17				1
	20				1
	20				1
	20				1
	24				1
	24				1
