# Supplementary material for: Intratumoral co‐injection of NK cells and NKG2A‐neutralizing monoclonal antibodies
Source: EMBO Mol Med. 2023 Oct 2;15(11):e17804. doi: 10.15252/emmm.202317804 (PMC10630884; doi:10.15252/emmm.202317804)
Supplement: Supplementary file 8 — Source Data for Figure 5 [file EMMM-15-e17804-s005.zip › Fig. 5B.xlsx]

## Sheet: Fig. 5B
	Day	Control												NK + Anti-NKG2A/Qa1b												Anti-PD-1												NK + Anti-NKG2A/Qa1b + Anti-PD-1
	0	0	0	0	0	0	0	0	0	0	0	0	0	0	0	0	0	0	0	0	0	0	0	0	0	0	0	0	0	0	0	0	0	0	0	1.6875		0	0	0	0	0	0	0	0	0	0	0
	6	32	32	21.4375	21.4375	13.5	4	21.4375	17.9685	21.4375	17.1641	17.1641	17.1641	32	17.1641	32	13.5	45.5625	32	21.4375	17.9685	21.4375	17.1641	17.1641	21.4375	32	21.4375	62.5	32	13.5	21.4375	17.9685	21.4375	17.1641	17.1641	17.1641		32	13.5	32	32	17.1641	21.4375	17.9685	21.4375	17.1641	17.1641	17.1641
	10	62.5	44.0606	72.3516	60.6437	76.5652	39.7535	122.07	44.0606	100.101	113.49	95.0547	87.808	10.3984	19.652	28.5333	26.3672	38.3828	19.652	72.3516	13.5	60.6437	17.1641	44.0606	53.5859	97.556	80.9393	189.752	164.255	57.0421	39.7535	70.304	102.689	30.8149	64.3938	12.1945		53.5859	12.8362	55.296	35.7367	10.3984	13.5	42.592	41.1564	22.3694	7.8125	0
	13	131.072	160.709	110.722	202.612	206.747	147.04	171.5	92.5965	140.506	164.255	215.184	160.71	12.8362	70.304	78.732	62.5	100.101	62.5	80.9393	0	78.732	2.67969	25.3265	51.9115	122.07	147.04	307.062	194.508	33.2151	92.5965	116.304	137.312	62.5	80.9393	14.1863		4	4	45.5625	18.7977	0	4	58.8245	45.5625	4	0	0
	17	265.721	291.091	449.316	507.538	237.276	352.484	270.672	167.851	485.149	346.577	329.252	202.612	62.5	160.709	108	182.763	119.164	119.164	102.689	0	122.07	0	4	47.0982	143.748	232.742	402.179	223.849	85.477	198.533	346.577	246.519	131.072	78.732	76.5652		0	0	70.304	58.8245	0	0	85.477	39.7535	0	0	0
	20	683.816	671.872	530.604	595.508	853.245	603.975	241.868	346.577	874.845	463.43	587.12	864	153.774	376.786	182.763	164.255	402.178	578.812	194.508	0	215.184	0	33.2151	108	277.706	178.956	428.688	638.644	74.4385	256	511.334	740.772	167.851	160.709	629.856		0	0	215.184	74.4385	0	0	34.4605	55.296	0	28.5333	0
	24	1222.01	1687.5	1386.75	1299.8	1687.5	1176.32	800.807	485.149	1431.64	1271.65	1524.31	1687.5	291.091	358.459	449.316	773.405	750.562	1687.5	312.513	0	760.438	64.3938	178.956	232.742	507.538		1176.32	1687.5	492.538	629.856	1687.5	1687.5	275.684	256	842.58		0	0	485.149	203.023	0	0	113.49	110.722	0	83.1875	0
	28						1687.5	1687.5	896.807					530.604	421.954		1299.8	1012.14		760.438	0	1604.52	265.721	364.5	296.352	800.807					1687.5			711.914	674.616			0	0	711.914	428.688	0	0	198.533	219.488	0	140.506	0
