# Supplementary material for: Intratumoral co‐injection of NK cells and NKG2A‐neutralizing monoclonal antibodies
Source: EMBO Mol Med. 2023 Oct 2;15(11):e17804. doi: 10.15252/emmm.202317804 (PMC10630884; doi:10.15252/emmm.202317804)
Supplement: Supplementary file 8 — Source Data for Figure 5 [file EMMM-15-e17804-s005.zip › Fig. 5C.xlsx]

## Sheet: Fig. 5C
	Day	Control	NK + Anti-NKG2A/Qa1b	Anti-PD-1	NK + Anti-NKG2A/Qa1b + Anti-PD-1
	24	1
	24	1
	24	1
	24	1
	24	1
	28	1
	24		1
	24		1
	28		1
	31		1
	31		1
	38		1
	20			1
	24			1
	24			1
	24			1
	31			1
	31				1
	34				1
	60				0
	60				0
	60				0
	25	1
	25	1
	25	1
	28	1
	28	1
	32	1
	25			1
	25			1
	25			1
	28			1
	28			1
	32			1
	28		1
	35		1
	39		1
	46		1
	46		1
	60		0
	39				1
	46				1
	46				1
	60				0
	60				0
	60				0
