# Supplementary material for: Intratumoral co‐injection of NK cells and NKG2A‐neutralizing monoclonal antibodies
Source: EMBO Mol Med. 2023 Oct 2;15(11):e17804. doi: 10.15252/emmm.202317804 (PMC10630884; doi:10.15252/emmm.202317804)
Supplement: Supplementary file 8 — Source Data for Figure 5 [file EMMM-15-e17804-s005.zip › Fig. 5D.xlsx]

## Sheet: Fig. 5D
	Days	Control							NK + Anti-NKG2A/Qa1b + anti-PD-1
	0	0	0	0	0	0			0	0	0	0	0	0	0
	6	15.625	31.2559	31.2559	27	8			15.625	27	8	15.625	31.2559	27	8
	11	125	114.084	79.507	71.4734	85.184			0	0	0	0	0	0	0
	14	148.877	117.649	94.1964	335.702	465.484			0	0	0	0	0	0	0
	18	190.109	144.703	190.109	603.351	716.917			0	0	0	0	0	0	0
	21	365.526	365.526	381.078					0	0	0	0	0	0	0
	25	603.351		1061.21					0	0	0	0	0	0	0
