# Supplementary material for: Intratumoral co‐injection of NK cells and NKG2A‐neutralizing monoclonal antibodies
Source: EMBO Mol Med. 2023 Oct 2;15(11):e17804. doi: 10.15252/emmm.202317804 (PMC10630884; doi:10.15252/emmm.202317804)
Supplement: Supplementary file 9 — Source Data for Figure 6 [file EMMM-15-e17804-s011.zip]

Archive with 2 entries (2 files):
- Fig. 6A.xlsx
- Fig. 6B.xlsx
