# Supplementary material for: Intratumoral co‐injection of NK cells and NKG2A‐neutralizing monoclonal antibodies
Source: EMBO Mol Med. 2023 Oct 2;15(11):e17804. doi: 10.15252/emmm.202317804 (PMC10630884; doi:10.15252/emmm.202317804)
Supplement: Supplementary file 9 — Source Data for Figure 6 [file EMMM-15-e17804-s011.zip › Fig. 6A.xlsx]

## Sheet: Fig. 6A
	TREATED TUMOR
	Day	Control																		NK + Anti-NKG2A/Qa1b																		Anti-PD-1
	0	0	0	0	0	0	0	0	0	0	0	0	0	0	0	0	0	0	0	0	0	0	0	0	0	0	0	0	0	0	0	0	0	0	0	0	0	0	0	0	0	0	0	0	0	0	0	0	0
	7	58.8245	25.3265	32	21.4375	35.7367	21.4375	58.8245	25.3265	32	21.4375	35.7367	21.4375	5.69531	7.8125	7.8125	5.69531	5.69531	10.3984	57.0421	32	33.2151	33.2151	17.1641	23.328	57.0421	32	33.2151	33.2151	17.1641	23.328	21.4375	21.4375	26.3672	21.4375	21.4375	26.3672	26.3672	32	32	17.1641	23.328	28.5333	26.3672	32	32	17.1641	23.328	28.5333
	11	100.101	39.0641	93.8202	309.78	42.592	76.5652	100.101	39.0641	93.8202	309.78	42.592	76.5652	19.652	39.7535	20.5318	34.4605	29.6595	55.296	47.0982	32	22.3694	47.0982	45.5625	57.0421	47.0982	32	22.3694	47.0982	45.5625	57.0421	87.808	53.5859	29.6595	4	116.304	102.689	87.808	106.388	50.2723	76.5652	57.0421	70.304	87.808	106.388	50.2723	76.5652	57.0421	70.304
	14	153.774	115.738	126.218	562.432	107.73	119.164	153.774	115.738	126.218	562.432	107.73	119.164	110.722	80.9393	66.3255	110.722	122.07	116.304	41.1564	64.3938	7.8125	34.4605	137.312	90.181	41.1564	64.3938	7.8125	34.4605	137.312	90.181	178.956	48.668	1.6875	0	128.024	33.2151	45.5625	147.04	42.592	64.3938	17.1641	94.0662	45.5625	147.04	42.592	64.3938	17.1641	94.0662
	18	329.252	373.071	291.091	1687.5	352.484	215.184	329.252	373.071	291.091	1687.5	352.484	215.184	270.672	137.312	134.168	270.672	160.709	358.459	150.381	202.612	0	68.2955	206.747	237.276	150.381	202.612	0	68.2955	206.747	237.276	186.624	102.689	0	0	285.894	0	352.484	358.459	182.763	182.763	76.5652	312.513	352.484	358.459	182.763	182.763	76.5652	312.513
	21	612.521	988.328	408.7		693.098	530.604	612.521	988.328	408.7		693.098	530.604	376.786		228.712	621.149	323.607	492.538	570.583	638.644	47.0982	95.0547	280.758	275.684	570.583	638.644	47.0982	95.0547	280.758	275.684	270.672	228.267	0	0	930.433	0	702.464	334.961	370.609	307.062	150.381	376.786	702.464	334.961	370.609	307.062	150.381	376.786
	25	674.616		842.58		1012.14	603.975	674.616		842.58		1012.14	603.975				750.562	383.03		1342.81	246.519	167.851	760.438	219.488	485.149	1342.81	246.519	167.851	760.438	219.488	485.149	270.672	237.276	0	0		58.8245	953.312	721.448	530.604	826.749	395.727	1136.96	953.312	721.448	530.604	826.749	395.727	1136.96
	28	1540.13		1687.5				1540.13		1687.5							1203.05	578.812			578.812	280.758	1524.31	128.024	665.5		578.812	280.758	1524.31	128.024	665.5	376.786	554.359	0	0		137.312		1163.1	885.78	953.312		1687.5		1163.1	885.78	953.312		1687.5
	UNTREATED TUMOR
	Day	Control																		NK + Anti-NKG2A/Qa1b																		Anti-PD-1
	0	0	0	0	0	0	0	0	0	0	0	0	0	0	0	0	0	0	0	0	0	0	0	0	0	0	0	0	0	0	0	0	0	0	0	0	0	0	0	0	0	0	0	0	0	0	0	0	0
	7	6.75	14.8298	11.1847	16	10.7188	10.7188	6.75	14.8298	11.1847	16	10.7188	10.7188	10.7188	10.7188	13.1836	10.7188	10.7188	13.1836	16	21.296	12.1568	19.1914	16	25.1362	16	21.296	12.1568	19.1914	16	25.1362	2.84766	3.90625	3.90625	2.84766	2.84766	5.19922	16	8.58203	17.2303	9.826	10.7188	10.7188	16	8.58203	17.2303	9.826	10.7188	10.7188
	11	10.7188	35.152	35.152	41.5938	17.2303	24.7329	10.7188	35.152	35.152	41.5938	17.2303	24.7329	38.2826	41.5938	80.3548	42.7385	50.0504	34.1477	19.8768	19.1914	9.39884	7.09316	15.4075	22.7812	19.8768	19.1914	9.39884	7.09316	15.4075	22.7812	16.6075	2	11.1847	16.6075	61.0352	14.2667	27.648	35.152	19.1914	21.296	14.8298	33.1628	27.648	35.152	19.1914	21.296	14.8298	33.1628
	14	26.793	132.86	48.778	135.336	67.084	87.7872	26.793	132.86	48.778	135.336	67.084	87.7872	68.6562	48.778	137.842	68.6562	68.6562	78.608	10.2659	19.8768	8.58203	12.1568	30.3219	39.366	10.2659	19.8768	8.58203	12.1568	30.3219	39.366	37.2193	0	0	0	56.7452	2.31525	18.522	43.904	21.296	17.8683	7.81397	37.2193	18.522	43.904	21.296	17.8683	7.81397	37.2193
	18	50.0504	277.18	107.592	173.288	135.336	224.658	50.0504	277.18	107.592	173.288	135.336	224.658	135.336	188.393	453.962	182.25	103.373	217.746	120.934	71.874	17.8683	17.2303	58.1521	82.1272	120.934	71.874	17.8683	17.2303	58.1521	82.1272	59.582	0	0	0	123.26	0	56.7452	99.2664	78.608	75.1907	7.81397	93.312	56.7452	99.2664	78.608	75.1907	7.81397	93.312
	21	103.373	621.953	159.014		332.75	432	103.373	621.953	159.014		332.75	432	170.368		678.676	191.515	164.626	246.269	185.304	135.336	38.2826	37.2193	116.371	185.304	185.304	135.336	38.2826	37.2193	116.371	185.304	89.4778	0	0	0	319.322	0	115.025	167.481	150.838	194.672	34.1477	217.746	115.025	167.481	150.838	194.672	34.1477	217.746
	25	164.626		238.918		810.448	835.341	164.626		238.918		810.448	835.341				448.403	246.269		649.902	265.302	68.6562	65.536	238.918	314.928	649.902	265.302	68.6562	65.536	238.918	314.928	107.592	0	0	0		0	238.918	261.42	224.658	277.18	73.5199	231.715	238.918	261.42	224.658	277.18	73.5199	231.715
	28	360.724		581.551				360.724		581.551							700.805	549.25			201.089	118.638	375.281	145.546	494.164		201.089	118.638	375.281	145.546	494.164	145.546	0	0	0		0		346.549	465.217	416.002		365.534		346.549	465.217	416.002		365.534
[truncated: 23 more columns]
