# Supplementary material for: Intratumoral co‐injection of NK cells and NKG2A‐neutralizing monoclonal antibodies
Source: EMBO Mol Med. 2023 Oct 2;15(11):e17804. doi: 10.15252/emmm.202317804 (PMC10630884; doi:10.15252/emmm.202317804)
Supplement: Supplementary file 9 — Source Data for Figure 6 [file EMMM-15-e17804-s011.zip › Fig. 6B.xlsx]

## Sheet: Fig. 6B
	Day	Control	NK + anti-NKG2A/Qa1b	Anti-PD-1	NK + anti-NKG2A/Qa1b + anti-PD-1
	17	1
	20	1
	24	1
	24	1
	27	1
	27	1
	24			1
	24			1
	27			1
	27			1
	31			1
	31			1
	24		1
	27		1
	27		1
	34		1
	34		1
	42		1
	31				1
	34				1
	42				1
	42				1
	45				1
	60				0
	25	1
	25	1
	25	1
	28	1
	28	1
	25			1
	25			1
	32			1
	32			1
	35			1
	35			1
	25		1
	28		1
	28		1
	32		1
	32		1
	39		1
	25				1
	32				1
	32				1
	60				0
	60				0
	60				0
	18	1
	21	1
	21	1
	21	1
	28	1
	28	1
	18			1
	21			1
	21			1
	25			1
	32			1
	32			1
	21		1
	39		1
	39		1
	46		1
	60		0
	60		0
	32				1
	32				1
	60				0
	60				0
	60				0
