# Supplementary material for: Intratumoral co‐injection of NK cells and NKG2A‐neutralizing monoclonal antibodies
Source: EMBO Mol Med. 2023 Oct 2;15(11):e17804. doi: 10.15252/emmm.202317804 (PMC10630884; doi:10.15252/emmm.202317804)
Supplement: Supplementary file 10 — Source Data for Figure 7 [file EMMM-15-e17804-s010.zip]

Archive with 5 entries (5 files):
- Fig. 7A.xlsx
- Fig. 7B.xlsx
- Fig. 7C.xlsx
- Fig. 7E.xlsx
- Fig. 7F.xlsx
