# Supplementary material for: Intratumoral co‐injection of NK cells and NKG2A‐neutralizing monoclonal antibodies
Source: EMBO Mol Med. 2023 Oct 2;15(11):e17804. doi: 10.15252/emmm.202317804 (PMC10630884; doi:10.15252/emmm.202317804)
Supplement: Supplementary file 10 — Source Data for Figure 7 [file EMMM-15-e17804-s010.zip › Fig. 7A.xlsx]

## Sheet: Fig. 7A
	Left Panel				Right Panel
		Purified NK cells					Purified NK cells
		Day 0	Day 14				Day 0	Day 14
	CD3-CD56-	3.23	4.15		CD3-CD56+	NKG2A-CD16-	0.17	2.19
	CD3+CD56-	0.18	2.2			NKG2A+CD16-	2.14	10.6
	CD3+CD56+	0.14	0.77			NKG2A+CD16+	57.2	74.4
	CD3-CD56+	96.5	92.8			NKG2A-CD16-	40.5	12.8
