# Supplementary material for: Intratumoral co‐injection of NK cells and NKG2A‐neutralizing monoclonal antibodies
Source: EMBO Mol Med. 2023 Oct 2;15(11):e17804. doi: 10.15252/emmm.202317804 (PMC10630884; doi:10.15252/emmm.202317804)
Supplement: Supplementary file 10 — Source Data for Figure 7 [file EMMM-15-e17804-s010.zip › Fig. 7B.xlsx]

## Sheet: Fig. 7B
		HLA-E expression
	Isotype	0
	HLA-Elow (parental)	28.8
	HLA-Elow (transfectant)	65.1
