# Supplementary material for: Intratumoral co‐injection of NK cells and NKG2A‐neutralizing monoclonal antibodies
Source: EMBO Mol Med. 2023 Oct 2;15(11):e17804. doi: 10.15252/emmm.202317804 (PMC10630884; doi:10.15252/emmm.202317804)
Supplement: Supplementary file 10 — Source Data for Figure 7 [file EMMM-15-e17804-s010.zip › Fig. 7C.xlsx]

## Sheet: Fig. 7C
	Days	Control						NK						NK + Monalizumab
	0	0	0	0	0	0	0	0	0	0	0	0	0	0	0	0	0	0	0
	8	4	32	4	21.4375	17.1641	13.5	32	7.8125	32	4	4	7.8125	13.5	4	7.8125	13.5	13.5	7.8125
	12	13.5	24.3136	74.4385	39.7535	28.5333	128.024	26.3672	4	22.3694	33.2151	30.8149	13.5	7.8125	3.16581	9.30481	6.48893	0	11.5746
	16	171.5	206.747	108	202.612	119.164	175.201	55.296	0	70.304	64.3938	42.592	14.1863	38.3828	17.1641	27.436	0	0	17.1641
	20	186.624	256	116.304	210.938	137.312	246.519	39.7535	0	113.49	80.9393	60.6437	30.8149	29.6595	42.592	44.0606	0	0	27.436
	23	318.028	318.028	134.168	285.894	186.624	285.894	150.381	0	147.04	206.747	97.556	108	66.3255	41.1564	95.0547	0	0	42.592
	27	435.492	358.459	202.612		389.344	346.577	58.8245	12.1945	178.956	265.721	119.164	167.851	58.8245	53.5859	157.216	0	0	55.296
	30	647.514	430.043	492.537		470.596	442.368	291.091	61.5672	312.513	421.954	134.168	251.23	119.164	70.304	182.763	0	0	66.3255
