# Supplementary material for: Intratumoral co‐injection of NK cells and NKG2A‐neutralizing monoclonal antibodies
Source: EMBO Mol Med. 2023 Oct 2;15(11):e17804. doi: 10.15252/emmm.202317804 (PMC10630884; doi:10.15252/emmm.202317804)
Supplement: Supplementary file 10 — Source Data for Figure 7 [file EMMM-15-e17804-s010.zip › Fig. 7E.xlsx]

## Sheet: Fig. 7E
	Tumor Volumen HLA-Ehigh
		Control					NK					NK + Monalizumab
	0	0	0	0	0	0	0	0	0	0	0	0	0	0	0	0
	7	16.384	13.5	16.384	16.384	20.5318	14.8955	9.8415	25.3265	21.4375	14.8955	17.1641	27.436	19.652	21.4375	17.9685
	10	18.7977	21.4375	25.3265	21.4375	23.328	11.5746	16.384	32	8.788	14.8955	4	0	13.5	8.788	0
	14	48.668	41.1564	62.5	42.592	7.8125	14.8955	4	87.808	0	14.1863	6.48893	0	5.69531	8.788	14.8955
	17	60.6437	58.8245	44.0606	74.4385	28.5333	12.1945	10.976	72.3516	0	47.0982	4.96919	0	11.5746	12.1945	8.29069
	21	140.506	87.808	80.9393	97.556	53.5859	53.5859	80.9393	119.164	27.436	80.9393	12.1945	0	28.5333	18.7977	25.3265
	24	190.539	167.851	97.556	190.539	108	125.023	53.5859	143.748	14.8955	119.164	21.4375	4	83.1875	30.8149	30.8149
	28	190.539	265.721	153.774	223.849	171.5	256	128.024	456.337	27.436	160.71	41.1564	17.9685	83.1875	58.8245	128.024
	31	232.742	329.252	210.938	251.23	291.091	194.508	164.255	456.337	119.164	210.938	131.072	39.7535	90.181	78.732	125.023
	35	415.292	421.954	232.742	395.727	241.868	570.583	194.508		731.067	492.538	182.763	34.4605	147.04	131.072	198.533
	45	554.359	578.812	507.538	629.856	280.758	795.684	329.252		964.89	621.149	175.201	128.024	147.04	178.956	251.23
	Tumor Volumen HLA-Elow
		Control					NK					NK + Monalizumab
	0	0	0	0	0	0	0	0	0	0	0	0	0	0	0	0
	7	16.384	9.8415	14.8955	21.4375	19.652	24.3136	19.652	22.3694	22.3694	30.8149	16.384	27.436	29.6595	25.3265	9.8415
	10	55.296	21.4375	14.1863	47.0982	24.3136	10.976	21.4375	16.384	32	55.296	0	9.8415	18.7977	12.8362	0
	14	55.296	32	20.5318	55.296	34.4605	68.2955	16.384	18.7977	113.49	50.2723	0	21.4375	10.3984	32	15.6279
	17	70.304	58.8245	38.3828	116.304	57.0421	74.4385	27.436	35.7367	53.5859	147.04	0	15.6279	8.29069	64.3938	22.3694
	21	202.612	102.689	60.6437	147.04	64.3938	66.3255	131.072	90.181	110.722	131.072	0	50.2723	134.168	131.072	110.722
	24	194.508	122.07	92.5965	370.609	105.322	256	122.07	150.381	167.851	167.851	17.1641	57.0421	153.774	131.072	164.255
	28	318.028	260.83	119.164	449.316	116.304	352.484	223.849	265.721	190.539	186.624	137.312	206.747	110.722	53.5859	68.2955
	31	358.459	301.675	206.747	530.604	251.23	408.7	219.488	415.292	122.07	265.721	153.774	137.312	128.024	198.533	164.255
	35	301.675	323.607	383.03	603.975	370.609	492.537	346.577		318.028	376.786	215.184	291.091	134.168	340.736	260.83
	45	389.344	442.368	442.368	790.583	683.816	629.856	435.492		578.812	428.688	318.028	358.459	105.322	206.747	463.43
