# Supplementary material for: Intratumoral co‐injection of NK cells and NKG2A‐neutralizing monoclonal antibodies
Source: EMBO Mol Med. 2023 Oct 2;15(11):e17804. doi: 10.15252/emmm.202317804 (PMC10630884; doi:10.15252/emmm.202317804)
Supplement: Supplementary file 10 — Source Data for Figure 7 [file EMMM-15-e17804-s010.zip › Fig. 7F.xlsx]

## Sheet: Fig. 7F
	HLA-Ehigh
	E:T	Control						Monalizumab						Cetuximab						Monalizumab + Cetux
	20	20.501	26.0901	26.0901	22.3599	20.4997	24.2288	87.2982	79.2019	79.7577	71.0731	66.8056	53.886	44.6511	42.8786	42.8872	46.8004	48.5556	48.5556	99.961	94.0742	88.7283	82.6959	84.4752	85.7121
	10	15.4294	21.0458	18.2376	11.7372	14.0513	12.8942	95.5927	83.2419	79.1336	47.4635	42.0552	42.5232	32.0445	38.6801	55.7841	31.6545	39.195	34.7227	91.9785	79.1596	98.8949	74.5833	75.7534	77.0535
	5	11.4772	13.1413	27.2342	6.66684	11.1391	9.39702	83.2939	93.7466	72.7112	33.7346	31.7065	27.2602	23.0219	23.412	20.6038	23.932	25.2841	23.3859	73.9333	65.9248	79.6797	54.9	57.3962	61.3484
	2.5	6.58884	8.85098	9.34502	6.0688	5.31475	7.00486	61.6085	50.0117	48.0356	23.3859	18.1856	17.7696	12.0492	18.0816	13.8693	15.8974	14.5714	17.9256	60.2304	59.7363	70.4231	42.5492	39.221	49.6217
	1.25	3.46863	7.16087	4.87272	3.36462	5.62677	5.13274	39.117	31.4465	34.8267	11.0351	11.0351	12.6212	8.61697	8.04493	9.99506	8.95499	11.1391	12.6732	47.0215	40.9891	48.0616	28.3783	38.3629	36.1788
	0.625	3.33862	4.04067	5.13274	4.19668	2.61057	5.80878	24.868	22.3719	22.7099	13.4533	8.04493	12.4652	5.86079	8.12294	8.22694	8.95499	6.84885	9.34502	29.0023	31.5505	34.0986	20.8378	27.8062	19.9537
	0.3125	3.83265	4.45669	2.16854	4.14467	-8.62217	-8.62217	18.4976	13.5313	14.6494	13.7653	9.91705	10.9051	6.56283	6.48483	4.87272	10.3071	6.97886	6.25081	20.2917	22.6839	30.6144	13.9213	13.4533	14.5714
	0.15625	2.01253	3.72865	4.27468	-2.19975	-8.62217	3.98866	8.22694	7.47289	7.6029	16.5735	-3.31782	19.3557	3.96266	4.4827	5.13274	-0.0156	-8.62217	-3.62984	14.1293	15.8974	17.8736	-8.62217	2.92259	-8.62217
	HLA-Elow
	E:T	Control						Monalizumab						Cetuximab						Monalizumab + Cetux
	20	33.9871	32.277	39.7371	37.3858	40.3142	32.79	91.6796	78.4481	80.6071	71.6294	54.9992	59.8301	43.2427	84.1768	85.6303	65.7725	76.7381	61.4119	79.0253	75.9044	92.0643	95.8692	96.6814	100
	10	23.9833	25.3514	32.7259	26.1209	34.3291	25.5437	83.9416	74.1089	69.7269	57.8421	46.3635	64.3189	35.1841	42.8152	65.1312	91.6154	96.8952	88.4732	75.7976	74.2585	81.4621	100	100	100
	5	15.0056	15.9461	18.5967	16.1645	19.1097	18.1645	69.2353	58.804	61.7539	39.6302	53.6012	38.5828	29.2631	36.5735	66.6275	46.4062	45.7009	44.9142	91.4231	69.0643	79.1535	74.2799	77.1442	71.8003
	2.5	9.96099	9.53348	15.0911	11.2435	9.1701	11.6924	56.5382	47.6888	43.9267	30.1395	21.2473	21.8671	17.9341	19.8792	41.9174	30.3746	29.028	28.4294	59.2957	55.4267	56.923	46.2139	42.4731	52.2631
	1.25	4.31785	6.22027	7.90894	6.4368	9.38385	7.47869	34.2649	30.6525	26.4415	19.3021	25.6677	17.6776	10.303	10.9656	28.9638	16.341	21.5893	19.5698	36.4453	39.2027	41.8319	37.2148	37.5824	33.2176
	0.625	3.24908	7.43868	11.6568	3.71934	5.62176	4.74536	22.4158	20.1927	18.1977	11.3932	9.64036	10.0679	12.2268	17.6847	28.1729	13.659	15.9248	14.0437	29.8402	35.9394	35.5404	22.2733	21.8671	19.9006
	0.3125	4.55298	8.28657	4.89499	5.42938	8.35783	-7.90894	16.7655	8.77109	8.64283	11.6497	15.3262	13.3811	6.76891	3.63384	13.1602	11.9917	10.7519	15.198	10.3671	9.78999	9.73298	21.2473	17.4852	18.9173
	0.15625	2.45818	3.27045	3.1422	-3.89034	2.43681	-2.88569	8.40058	6.69054	6.43403	5.62176	-7.90894	4.21098	3.86897	3.29183	7.31043	-3.54834	6.54091	-3.1422	10.1961	10.0679	8.59296	10.132	-2.50094	10.2816
